# Supplementary material for: Relating Habitat Suitability and Survival Rates in a Phylogenetic Framework
Source: Ecol Evol. 2025 Mar 2;15(3):e71030. doi: 10.1002/ece3.71030 (PMC11872369; doi:10.1002/ece3.71030)
Supplement: Supplementary file 1 — Appendix S1. [file ECE3-15-e71030-s003.csv]

Species	CV	PA	Vars	Region	mean_calibration_AUC	mean_validation_AUC	mean_calibration_TSS	mean_validation_TSS	HS	SR tier	HS tier	SR-HS
davidii	cvblock	E.S.	bioA	Lothian	0.7943	0.60455	0.44695	0.10165	0.458775644	2	2	agree
davidii	cvblock	E.S.	bioA_soil	Lothian	0.8876	0.73155	0.63065	0.26215	0.635272371	2	2	agree
davidii	cvblock	E.S.	bioB	Lothian	0.8663	0.70985	0.57795	0.2995	0.13855665	2	3	under
davidii	cvblock	E.S.	bioB_soil	Lothian	0.91125	0.7216	0.6857	0.2414	0.316475827	2	3	under
davidii	cvblock	E.S.	bioC	Lothian	0.8667	0.66025	0.57215	0.2451	0.486875061	2	2	agree
davidii	cvblock	E.S.	bioC_soil	Lothian	0.91015	0.69105	0.6869	0.2596	0.525770732	2	2	agree
davidii	cvblock	E.S.	fullA	Lothian	0.9261	0.7823	0.69605	0.33	0.37952893	2	3	under
davidii	cvblock	E.S.	fullB	Lothian	0.9379	0.79765	0.7245	0.39505	0.366186147	2	3	under
davidii	cvblock	E.S.	fullC	Lothian	0.9304	0.7452	0.7067	0.3364	0.63312583	2	2	agree
davidii	random	E.S.	bioA	Lothian	0.79518	0.68274	0.45226	0.24408	0.454404008	2	2	agree
davidii	random	E.S.	bioA_soil	Lothian	0.89268	0.74426	0.6457	0.311	0.552821104	2	2	agree
davidii	random	E.S.	bioB	Lothian	0.86254	0.77374	0.57144	0.3855	0.126225191	2	3	under
davidii	random	E.S.	bioB_soil	Lothian	0.91122	0.75234	0.68582	0.31748	0.343417629	2	3	under
davidii	random	E.S.	bioC	Lothian	0.85942	0.76032	0.55514	0.36456	0.702652729	2	1	over
davidii	random	E.S.	bioC_soil	Lothian	0.91064	0.74672	0.67762	0.30034	0.532858369	2	2	agree
davidii	random	E.S.	fullA	Lothian	0.92512	0.8061	0.69982	0.4196	0.339258147	2	3	under
davidii	random	E.S.	fullB	Lothian	0.93578	0.82194	0.7224	0.45146	0.37479757	2	3	under
davidii	random	E.S.	fullC	Lothian	0.93184	0.79728	0.70542	0.41256	0.684945123	2	2	agree
palmatum	cvblock	E.S.	bioA	Lothian	0.8453	0.6283	0.5471	0.1436	0.143330381	2	3	under
palmatum	cvblock	E.S.	bioA_soil	Lothian	0.86805	0.62195	0.57245	0.12245	0.121289064	2	3	under
palmatum	cvblock	E.S.	bioB	Lothian	0.8171	0.62345	0.47585	0.1491	0.580427898	2	2	agree
palmatum	cvblock	E.S.	bioB_soil	Lothian	0.84825	0.63645	0.54015	0.14715	0.230609581	2	3	under
palmatum	cvblock	E.S.	bioC	Lothian	0.8425	0.61125	0.53635	0.1599	0.254890114	2	3	under
palmatum	cvblock	E.S.	bioC_soil	Lothian	0.86335	0.6235	0.56815	0.1714	0.198609075	2	3	under
palmatum	cvblock	E.S.	fullA	Lothian	0.86565	0.62395	0.5721	0.1254	0.103302878	2	3	under
palmatum	cvblock	E.S.	fullB	Lothian	0.84815	0.6413	0.5359	0.15625	0.287340402	2	3	under
palmatum	cvblock	E.S.	fullC	Lothian	0.8633	0.6404	0.5704	0.189	0.074547415	2	3	under
palmatum	random	E.S.	bioA	Lothian	0.83578	0.79102	0.52604	0.46088	0.034035339	2	3	under
palmatum	random	E.S.	bioA_soil	Lothian	0.86076	0.78982	0.55764	0.43368	0.060817054	2	3	under
palmatum	random	E.S.	bioB	Lothian	0.81124	0.75966	0.46638	0.37676	0.711314385	2	1	over
palmatum	random	E.S.	bioB_soil	Lothian	0.84368	0.76868	0.52582	0.39924	0.196850645	2	3	under
palmatum	random	E.S.	bioC	Lothian	0.83396	0.77872	0.52194	0.42206	0.326579297	2	3	under
palmatum	random	E.S.	bioC_soil	Lothian	0.85156	0.7808	0.54368	0.42726	0.155964861	2	3	under
palmatum	random	E.S.	fullA	Lothian	0.8562	0.7887	0.5537	0.4262	0.012739608	2	3	under
palmatum	random	E.S.	fullB	Lothian	0.8419	0.7683	0.52464	0.39644	0.224863249	2	3	under
palmatum	random	E.S.	fullC	Lothian	0.85708	0.78616	0.55384	0.42468	0.192250714	2	3	under
pictum	cvblock	E.S.	bioA	Lothian	0.911	0.71095	0.7345	0.32565	0.037711385	1	3	under
pictum	cvblock	E.S.	bioA_soil	Lothian	0.9447	0.7244	0.80155	0.363	0.075543246	1	3	under
pictum	cvblock	E.S.	bioB	Lothian	0.88825	0.7248	0.658	0.31795	0.00499696	1	3	under
pictum	cvblock	E.S.	bioB_soil	Lothian	0.9003	0.651	0.67855	0.13545	0.031370481	1	3	under
pictum	cvblock	E.S.	bioC	Lothian	0.9138	0.6541	0.70265	0.23975	0.124458233	1	3	under
pictum	cvblock	E.S.	bioC_soil	Lothian	0.95285	0.70945	0.80165	0.3623	0.081722386	1	3	under
pictum	cvblock	E.S.	fullA	Lothian	0.94735	0.719	0.78955	0.35695	0.143298473	1	3	under
pictum	cvblock	E.S.	fullB	Lothian	0.9344	0.70215	0.73805	0.20215	0.065088671	1	3	under
pictum	cvblock	E.S.	fullC	Lothian	0.9539	0.6799	0.79065	0.2902	0.211740307	1	3	under
pictum	random	E.S.	bioA	Lothian	0.91384	0.89962	0.74	0.72614	0.005245948	1	3	under
pictum	random	E.S.	bioA_soil	Lothian	0.94638	0.93148	0.81148	0.79552	0.010855011	1	3	under
pictum	random	E.S.	bioB	Lothian	0.88538	0.82224	0.64934	0.52142	0.019446201	1	3	under
pictum	random	E.S.	bioB_soil	Lothian	0.89474	0.78336	0.66068	0.40872	0.017721862	1	3	under
pictum	random	E.S.	bioC	Lothian	0.94	0.91884	0.74676	0.72096	0.003100527	1	3	under
pictum	random	E.S.	bioC_soil	Lothian	0.95428	0.93844	0.81146	0.79228	0.017721862	1	3	under
pictum	random	E.S.	fullA	Lothian	0.95002	0.92686	0.80086	0.7758	0.032374882	1	3	under
pictum	random	E.S.	fullB	Lothian	0.93268	0.81482	0.736	0.4416	0.028804096	1	3	under
pictum	random	E.S.	fullC	Lothian	0.95632	0.93344	0.79934	0.77292	0.074994033	1	3	under
davidii	cvblock	E.S.	bioA	Cotswold	0.7943	0.60455	0.44695	0.10165	0.701918706	2	1	over
davidii	cvblock	E.S.	bioA	Richmond	0.7943	0.60455	0.44695	0.10165	0.673530208	3	2	over
davidii	cvblock	E.S.	bioA_soil	Cotswold	0.8876	0.73155	0.63065	0.26215	0.840419899	2	1	over
davidii	cvblock	E.S.	bioA_soil	Richmond	0.8876	0.73155	0.63065	0.26215	0.857759615	3	1	over
davidii	cvblock	E.S.	bioB	Cotswold	0.8663	0.70985	0.57795	0.2995	0.650417512	2	2	agree
davidii	cvblock	E.S.	bioB	Richmond	0.8663	0.70985	0.57795	0.2995	0.891689583	3	1	over
davidii	cvblock	E.S.	bioB_soil	Cotswold	0.91125	0.7216	0.6857	0.2414	0.473603433	2	2	agree
davidii	cvblock	E.S.	bioB_soil	Richmond	0.91125	0.7216	0.6857	0.2414	0.686702565	3	2	over
davidii	cvblock	E.S.	bioC	Cotswold	0.8667	0.66025	0.57215	0.2451	0.933556814	2	1	over
davidii	cvblock	E.S.	bioC	Richmond	0.8667	0.66025	0.57215	0.2451	0.971751458	3	1	over
davidii	cvblock	E.S.	bioC_soil	Cotswold	0.91015	0.69105	0.6869	0.2596	0.857807595	2	1	over
davidii	cvblock	E.S.	bioC_soil	Richmond	0.91015	0.69105	0.6869	0.2596	0.95933141	3	1	over
davidii	cvblock	E.S.	fullA	Cotswold	0.9261	0.7823	0.69605	0.33	0.52443098	2	2	agree
davidii	cvblock	E.S.	fullA	Richmond	0.9261	0.7823	0.69605	0.33	0.764851285	3	1	over
davidii	cvblock	E.S.	fullB	Cotswold	0.9379	0.79765	0.7245	0.39505	0.434999357	2	2	agree
davidii	cvblock	E.S.	fullB	Richmond	0.9379	0.79765	0.7245	0.39505	0.68381218	3	2	over
davidii	cvblock	E.S.	fullC	Cotswold	0.9304	0.7452	0.7067	0.3364	0.695380769	2	2	agree
davidii	cvblock	E.S.	fullC	Richmond	0.9304	0.7452	0.7067	0.3364	0.951224998	3	1	over
davidii	random	E.S.	bioA	Cotswold	0.79518	0.68274	0.45226	0.24408	0.766864514	2	1	over
davidii	random	E.S.	bioA	Richmond	0.79518	0.68274	0.45226	0.24408	0.699499999	3	2	over
davidii	random	E.S.	bioA_soil	Cotswold	0.89268	0.74426	0.6457	0.311	0.803663748	2	1	over
davidii	random	E.S.	bioA_soil	Richmond	0.89268	0.74426	0.6457	0.311	0.844447432	3	1	over
davidii	random	E.S.	bioB	Cotswold	0.86254	0.77374	0.57144	0.3855	0.730174237	2	1	over
davidii	random	E.S.	bioB	Richmond	0.86254	0.77374	0.57144	0.3855	0.956798085	3	1	over
davidii	random	E.S.	bioB_soil	Cotswold	0.91122	0.75234	0.68582	0.31748	0.587012701	2	2	agree
davidii	random	E.S.	bioB_soil	Richmond	0.91122	0.75234	0.68582	0.31748	0.798939488	3	1	over
davidii	random	E.S.	bioC	Cotswold	0.85942	0.76032	0.55514	0.36456	0.975251903	2	1	over
davidii	random	E.S.	bioC	Richmond	0.85942	0.76032	0.55514	0.36456	0.988143417	3	1	over
davidii	random	E.S.	bioC_soil	Cotswold	0.91064	0.74672	0.67762	0.30034	0.882464323	2	1	over
davidii	random	E.S.	bioC_soil	Richmond	0.91064	0.74672	0.67762	0.30034	0.978521281	3	1	over
davidii	random	E.S.	fullA	Cotswold	0.92512	0.8061	0.69982	0.4196	0.488331333	2	2	agree
davidii	random	E.S.	fullA	Richmond	0.92512	0.8061	0.69982	0.4196	0.83084846	3	1	over
davidii	random	E.S.	fullB	Cotswold	0.93578	0.82194	0.7224	0.45146	0.391504086	2	3	under
davidii	random	E.S.	fullB	Richmond	0.93578	0.82194	0.7224	0.45146	0.775806151	3	1	over
davidii	random	E.S.	fullC	Cotswold	0.93184	0.79728	0.70542	0.41256	0.744670136	2	1	over
davidii	random	E.S.	fullC	Richmond	0.93184	0.79728	0.70542	0.41256	0.980554359	3	1	over
palmatum	cvblock	E.S.	bioA	Cotswold	0.8453	0.6283	0.5471	0.1436	0.277286833	1	3	under
palmatum	cvblock	E.S.	bioA	Richmond	0.8453	0.6283	0.5471	0.1436	0.288414375	1	3	under
palmatum	cvblock	E.S.	bioA_soil	Cotswold	0.86805	0.62195	0.57245	0.12245	0.206485472	1	3	under
palmatum	cvblock	E.S.	bioA_soil	Richmond	0.86805	0.62195	0.57245	0.12245	0.200808333	1	3	under
palmatum	cvblock	E.S.	bioB	Cotswold	0.8171	0.62345	0.47585	0.1491	0.634470571	1	2	under
palmatum	cvblock	E.S.	bioB	Richmond	0.8171	0.62345	0.47585	0.1491	0.593971666	1	2	under
palmatum	cvblock	E.S.	bioB_soil	Cotswold	0.84825	0.63645	0.54015	0.14715	0.379854373	1	3	under
palmatum	cvblock	E.S.	bioB_soil	Richmond	0.84825	0.63645	0.54015	0.14715	0.38961346	1	3	under
palmatum	cvblock	E.S.	bioC	Cotswold	0.8425	0.61125	0.53635	0.1599	0.308074154	1	3	under
palmatum	cvblock	E.S.	bioC	Richmond	0.8425	0.61125	0.53635	0.1599	0.212105	1	3	under
palmatum	cvblock	E.S.	bioC_soil	Cotswold	0.86335	0.6235	0.56815	0.1714	0.235692184	1	3	under
palmatum	cvblock	E.S.	bioC_soil	Richmond	0.86335	0.6235	0.56815	0.1714	0.284627565	1	3	under
palmatum	cvblock	E.S.	fullA	Cotswold	0.86565	0.62395	0.5721	0.1254	0.159905678	1	3	under
palmatum	cvblock	E.S.	fullA	Richmond	0.86565	0.62395	0.5721	0.1254	0.193248076	1	3	under
palmatum	cvblock	E.S.	fullB	Cotswold	0.84815	0.6413	0.5359	0.15625	0.377668934	1	3	under
palmatum	cvblock	E.S.	fullB	Richmond	0.84815	0.6413	0.5359	0.15625	0.41312564	1	2	under
palmatum	cvblock	E.S.	fullC	Cotswold	0.8633	0.6404	0.5704	0.189	0.045057347	1	3	under
palmatum	cvblock	E.S.	fullC	Richmond	0.8633	0.6404	0.5704	0.189	0.072895513	1	3	under
palmatum	random	E.S.	bioA	Cotswold	0.83578	0.79102	0.52604	0.46088	0.07204809	1	3	under
palmatum	random	E.S.	bioA	Richmond	0.83578	0.79102	0.52604	0.46088	0.087373667	1	3	under
palmatum	random	E.S.	bioA_soil	Cotswold	0.86076	0.78982	0.55764	0.43368	0.074970675	1	3	under
palmatum	random	E.S.	bioA_soil	Richmond	0.86076	0.78982	0.55764	0.43368	0.161669231	1	3	under
palmatum	random	E.S.	bioB	Cotswold	0.81124	0.75966	0.46638	0.37676	0.792107794	1	1	agree
palmatum	random	E.S.	bioB	Richmond	0.81124	0.75966	0.46638	0.37676	0.792607499	1	1	agree
palmatum	random	E.S.	bioB_soil	Cotswold	0.84368	0.76868	0.52582	0.39924	0.403586533	1	2	under
palmatum	random	E.S.	bioB_soil	Richmond	0.84368	0.76868	0.52582	0.39924	0.603576412	1	2	under
palmatum	random	E.S.	bioC	Cotswold	0.83396	0.77872	0.52194	0.42206	0.471805697	1	2	under
palmatum	random	E.S.	bioC	Richmond	0.83396	0.77872	0.52194	0.42206	0.367565084	1	3	under
palmatum	random	E.S.	bioC_soil	Cotswold	0.85156	0.7808	0.54368	0.42726	0.313153732	1	3	under
palmatum	random	E.S.	bioC_soil	Richmond	0.85156	0.7808	0.54368	0.42726	0.340577437	1	3	under
palmatum	random	E.S.	fullA	Cotswold	0.8562	0.7887	0.5537	0.4262	0.007453244	1	3	under
palmatum	random	E.S.	fullA	Richmond	0.8562	0.7887	0.5537	0.4262	0.06300359	1	3	under
palmatum	random	E.S.	fullB	Cotswold	0.8419	0.7683	0.52464	0.39644	0.313144289	1	3	under
palmatum	random	E.S.	fullB	Richmond	0.8419	0.7683	0.52464	0.39644	0.498397694	1	2	under
palmatum	random	E.S.	fullC	Cotswold	0.85708	0.78616	0.55384	0.42468	0.109693604	1	3	under
palmatum	random	E.S.	fullC	Richmond	0.85708	0.78616	0.55384	0.42468	0.135118974	1	3	under
pictum	cvblock	E.S.	bioA	Cotswold	0.911	0.71095	0.7345	0.32565	0.13269553	1	3	under
pictum	cvblock	E.S.	bioA	Richmond	0.911	0.71095	0.7345	0.32565	0.109059377	1	3	under
pictum	cvblock	E.S.	bioA_soil	Cotswold	0.9447	0.7244	0.80155	0.363	0.05706986	1	3	under
pictum	cvblock	E.S.	bioA_soil	Richmond	0.9447	0.7244	0.80155	0.363	0.069867949	1	3	under
pictum	cvblock	E.S.	bioB	Cotswold	0.88825	0.7248	0.658	0.31795	0.013432887	1	3	under
pictum	cvblock	E.S.	bioB	Richmond	0.88825	0.7248	0.658	0.31795	0.075458958	1	3	under
pictum	cvblock	E.S.	bioB_soil	Cotswold	0.9003	0.651	0.67855	0.13545	0.049870666	1	3	under
pictum	cvblock	E.S.	bioB_soil	Richmond	0.9003	0.651	0.67855	0.13545	0.070929488	1	3	under
pictum	cvblock	E.S.	bioC	Cotswold	0.9138	0.6541	0.70265	0.23975	0.183524163	1	3	under
pictum	cvblock	E.S.	bioC	Richmond	0.9138	0.6541	0.70265	0.23975	0.143294167	1	3	under
pictum	cvblock	E.S.	bioC_soil	Cotswold	0.95285	0.70945	0.80165	0.3623	0.12194814	1	3	under
pictum	cvblock	E.S.	bioC_soil	Richmond	0.95285	0.70945	0.80165	0.3623	0.033555128	1	3	under
pictum	cvblock	E.S.	fullA	Cotswold	0.94735	0.719	0.78955	0.35695	0.108919787	1	3	under
pictum	cvblock	E.S.	fullA	Richmond	0.94735	0.719	0.78955	0.35695	0.121410257	1	3	under
pictum	cvblock	E.S.	fullB	Cotswold	0.9344	0.70215	0.73805	0.20215	0.03335212	1	3	under
pictum	cvblock	E.S.	fullB	Richmond	0.9344	0.70215	0.73805	0.20215	0.114090385	1	3	under
pictum	cvblock	E.S.	fullC	Cotswold	0.9539	0.6799	0.79065	0.2902	0.099246749	1	3	under
pictum	cvblock	E.S.	fullC	Richmond	0.9539	0.6799	0.79065	0.2902	0.100316025	1	3	under
pictum	random	E.S.	bioA	Cotswold	0.91384	0.89962	0.74	0.72614	0.017393897	1	3	under
pictum	random	E.S.	bioA	Richmond	0.91384	0.89962	0.74	0.72614	0.008216667	1	3	under
pictum	random	E.S.	bioA_soil	Cotswold	0.94638	0.93148	0.81148	0.79552	0.001506387	1	3	under
pictum	random	E.S.	bioA_soil	Richmond	0.94638	0.93148	0.81148	0.79552	0.005143846	1	3	under
pictum	random	E.S.	bioB	Cotswold	0.88538	0.82224	0.64934	0.52142	0.046481481	1	3	under
pictum	random	E.S.	bioB	Richmond	0.88538	0.82224	0.64934	0.52142	0.224394416	1	3	under
pictum	random	E.S.	bioB_soil	Cotswold	0.89474	0.78336	0.66068	0.40872	0.003346989	1	3	under
pictum	random	E.S.	bioB_soil	Richmond	0.89474	0.78336	0.66068	0.40872	0.00802641	1	3	under
pictum	random	E.S.	bioC	Cotswold	0.94	0.91884	0.74676	0.72096	0.009166574	1	3	under
pictum	random	E.S.	bioC	Richmond	0.94	0.91884	0.74676	0.72096	0.003203417	1	3	under
pictum	random	E.S.	bioC_soil	Cotswold	0.95428	0.93844	0.81146	0.79228	0.003346989	1	3	under
pictum	random	E.S.	bioC_soil	Richmond	0.95428	0.93844	0.81146	0.79228	0.00802641	1	3	under
pictum	random	E.S.	fullA	Cotswold	0.95002	0.92686	0.80086	0.7758	0.001916332	1	3	under
pictum	random	E.S.	fullA	Richmond	0.95002	0.92686	0.80086	0.7758	0.011170256	1	3	under
pictum	random	E.S.	fullB	Cotswold	0.93268	0.81482	0.736	0.4416	0.018288552	1	3	under
pictum	random	E.S.	fullB	Richmond	0.93268	0.81482	0.736	0.4416	0.095478461	1	3	under
pictum	random	E.S.	fullC	Cotswold	0.95632	0.93344	0.79934	0.77292	0.007433727	1	3	under
pictum	random	E.S.	fullC	Richmond	0.95632	0.93344	0.79934	0.77292	0.046290256	1	3	under
davidii	cvblock	G.E.	bioA	Lothian	0.82	0.6	0.49	0.14	0.690115821	2	2	agree
davidii	cvblock	G.E.	bioA_soil	Lothian	0.9	0.74	0.66	0.27	0.50329557	2	2	agree
davidii	cvblock	G.E.	bioB	Lothian	0.89	0.7	0.62	0.29	0.216719625	2	3	under
davidii	cvblock	G.E.	bioB_soil	Lothian	0.93	0.74	0.73	0.24	0.364568301	2	3	under
davidii	cvblock	G.E.	bioC	Lothian	0.88	0.65	0.6	0.24	0.589050686	2	2	agree
davidii	cvblock	G.E.	bioC_soil	Lothian	0.93	0.69	0.72	0.25	0.38498667	2	3	under
davidii	cvblock	G.E.	fullA	Lothian	0.94	0.79	0.73	0.34	0.504561708	2	2	agree
davidii	cvblock	G.E.	fullB	Lothian	0.95	0.78	0.75	0.35	0.356052396	2	3	under
davidii	cvblock	G.E.	fullC	Lothian	0.95	0.76	0.74	0.36	0.581830479	2	2	agree
davidii	random	G.E.	bioA	Lothian	0.81	0.71	0.48	0.29	0.482065996	2	2	agree
davidii	random	G.E.	bioA_soil	Lothian	0.9	0.78	0.67	0.38	0.510988969	2	2	agree
davidii	random	G.E.	bioB	Lothian	0.88	0.79	0.6	0.42	0.106155545	2	3	under
davidii	random	G.E.	bioB_soil	Lothian	0.93	0.8	0.72	0.41	0.32236695	2	3	under
davidii	random	G.E.	bioC	Lothian	0.88	0.77	0.59	0.38	0.730465975	2	1	over
davidii	random	G.E.	bioC_soil	Lothian	0.93	0.79	0.71	0.36	0.371951806	2	3	under
davidii	random	G.E.	fullA	Lothian	0.93	0.83	0.72	0.46	0.399734375	2	3	under
davidii	random	G.E.	fullB	Lothian	0.95	0.84	0.76	0.48	0.296357845	2	3	under
davidii	random	G.E.	fullC	Lothian	0.94	0.83	0.74	0.49	0.558242965	2	2	agree
palmatum	cvblock	G.E.	bioA	Lothian	0.89	0.65	0.64	0.19	0.532526478	2	2	agree
palmatum	cvblock	G.E.	bioA_soil	Lothian	0.91	0.65	0.65	0.18	0.654491131	2	2	agree
palmatum	cvblock	G.E.	bioB	Lothian	0.89	0.67	0.62	0.22	0.383394167	2	3	under
palmatum	cvblock	G.E.	bioB_soil	Lothian	0.79	0.61	0.46	0.14	0.253791913	2	3	under
palmatum	cvblock	G.E.	bioC	Lothian	0.89	0.62	0.62	0.2	0.161412237	2	3	under
palmatum	cvblock	G.E.	bioC_soil	Lothian	0.9	0.65	0.65	0.2	0.184583983	2	3	under
palmatum	cvblock	G.E.	fullA	Lothian	0.91	0.66	0.67	0.2	0.606708323	2	2	agree
palmatum	cvblock	G.E.	fullB	Lothian	0.79	0.63	0.46	0.16	0.260659218	2	3	under
palmatum	cvblock	G.E.	fullC	Lothian	0.89	0.64	0.64	0.18	0.36970395	2	3	under
palmatum	random	G.E.	bioA	Lothian	0.89	0.85	0.63	0.56	0.489557539	2	2	agree
palmatum	random	G.E.	bioA_soil	Lothian	0.9	0.86	0.65	0.55	0.625084602	2	2	agree
palmatum	random	G.E.	bioB	Lothian	0.88	0.84	0.6	0.52	0.448811359	2	2	agree
palmatum	random	G.E.	bioB_soil	Lothian	0.81	0.77	0.49	0.41	0.207312545	2	3	under
palmatum	random	G.E.	bioC	Lothian	0.89	0.84	0.62	0.54	0.240414688	2	3	under
palmatum	random	G.E.	bioC_soil	Lothian	0.9	0.84	0.64	0.53	0.234854531	2	3	under
palmatum	random	G.E.	fullA	Lothian	0.91	0.86	0.65	0.55	0.425030511	2	2	agree
palmatum	random	G.E.	fullB	Lothian	0.78	0.74	0.45	0.37	0.171233167	2	3	under
palmatum	random	G.E.	fullC	Lothian	0.9	0.85	0.64	0.54	0.186080602	2	3	under
pictum	cvblock	G.E.	bioA	Lothian	0.91	0.84	0.79	0.52	0.153326031	1	3	under
pictum	cvblock	G.E.	bioA_soil	Lothian	0.9	0.6	0.65	0.07	0.204220751	1	3	under
pictum	cvblock	G.E.	bioB	Lothian	0.9	0.74	0.7	0.37	0.006474849	1	3	under
pictum	cvblock	G.E.	bioB_soil	Lothian	0.92	0.67	0.71	0.16	0.050100091	1	3	under
pictum	cvblock	G.E.	bioC	Lothian	0.92	0.72	0.79	0.35	0.088964509	1	3	under
pictum	cvblock	G.E.	bioC_soil	Lothian	0.92	0.65	0.71	0.19	0.224147214	1	3	under
pictum	cvblock	G.E.	fullA	Lothian	0.93	0.68	0.72	0.15	0.096286373	1	3	under
pictum	cvblock	G.E.	fullB	Lothian	0.94	0.71	0.76	0.21	0.066021204	1	3	under
pictum	cvblock	G.E.	fullC	Lothian	0.95	0.71	0.77	0.25	0.362543764	1	3	under
pictum	random	G.E.	bioA	Lothian	0.91	0.91	0.78	0.78	0.020604053	1	3	under
pictum	random	G.E.	bioA_soil	Lothian	0.89	0.77	0.63	0.4	0.056491834	1	3	under
pictum	random	G.E.	bioB	Lothian	0.9	0.85	0.68	0.57	0.027944333	1	3	under
pictum	random	G.E.	bioB_soil	Lothian	0.91	0.81	0.69	0.46	0.010587924	1	3	under
pictum	random	G.E.	bioC	Lothian	0.91	0.91	0.77	0.77	0.00265296	1	3	under
pictum	random	G.E.	bioC_soil	Lothian	0.91	0.81	0.69	0.47	0.102009551	1	3	under
pictum	random	G.E.	fullA	Lothian	0.92	0.83	0.7	0.49	0.027749255	1	3	under
pictum	random	G.E.	fullB	Lothian	0.94	0.85	0.75	0.52	0.020796367	1	3	under
pictum	random	G.E.	fullC	Lothian	0.94	0.85	0.75	0.52	0.252156883	1	3	under
davidii	cvblock	G.E.	bioA	Cotswold	0.82	0.6	0.49	0.14	0.888688568	2	1	over
davidii	cvblock	G.E.	bioA	Richmond	0.82	0.6	0.49	0.14	0.855564815	3	1	over
davidii	cvblock	G.E.	bioA_soil	Cotswold	0.9	0.74	0.66	0.27	0.741652819	2	1	over
davidii	cvblock	G.E.	bioA_soil	Richmond	0.9	0.74	0.66	0.27	0.753223075	3	1	over
davidii	cvblock	G.E.	bioB	Cotswold	0.89	0.7	0.62	0.29	0.68103314	2	2	agree
davidii	cvblock	G.E.	bioB	Richmond	0.89	0.7	0.62	0.29	0.919741666	3	1	over
davidii	cvblock	G.E.	bioB_soil	Cotswold	0.93	0.74	0.73	0.24	0.549708583	2	2	agree
davidii	cvblock	G.E.	bioB_soil	Richmond	0.93	0.74	0.73	0.24	0.68805641	3	2	over
davidii	cvblock	G.E.	bioC	Cotswold	0.88	0.65	0.6	0.24	0.945240516	2	1	over
davidii	cvblock	G.E.	bioC	Richmond	0.88	0.65	0.6	0.24	0.978074167	3	1	over
davidii	cvblock	G.E.	bioC_soil	Cotswold	0.93	0.69	0.72	0.25	0.696703883	2	2	agree
davidii	cvblock	G.E.	bioC_soil	Richmond	0.93	0.69	0.72	0.25	0.914566664	3	1	over
davidii	cvblock	G.E.	fullA	Cotswold	0.94	0.79	0.73	0.34	0.46838333	2	2	agree
davidii	cvblock	G.E.	fullA	Richmond	0.94	0.79	0.73	0.34	0.665451925	3	2	over
davidii	cvblock	G.E.	fullB	Cotswold	0.95	0.78	0.75	0.35	0.277800825	2	3	under
davidii	cvblock	G.E.	fullB	Richmond	0.95	0.78	0.75	0.35	0.591986535	3	2	over
davidii	cvblock	G.E.	fullC	Cotswold	0.95	0.76	0.74	0.36	0.662399569	2	2	agree
davidii	cvblock	G.E.	fullC	Richmond	0.95	0.76	0.74	0.36	0.957401924	3	1	over
davidii	random	G.E.	bioA	Cotswold	0.81	0.71	0.48	0.29	0.850684304	2	1	over
davidii	random	G.E.	bioA	Richmond	0.81	0.71	0.48	0.29	0.766750928	3	1	over
davidii	random	G.E.	bioA_soil	Cotswold	0.9	0.78	0.67	0.38	0.829081339	2	1	over
davidii	random	G.E.	bioA_soil	Richmond	0.9	0.78	0.67	0.38	0.862807953	3	1	over
davidii	random	G.E.	bioB	Cotswold	0.88	0.79	0.6	0.42	0.786218114	2	1	over
davidii	random	G.E.	bioB	Richmond	0.88	0.79	0.6	0.42	0.980163001	3	1	over
davidii	random	G.E.	bioB_soil	Cotswold	0.93	0.8	0.72	0.41	0.698183118	2	2	agree
davidii	random	G.E.	bioB_soil	Richmond	0.93	0.8	0.72	0.41	0.879883331	3	1	over
davidii	random	G.E.	bioC	Cotswold	0.88	0.77	0.59	0.38	0.971723392	2	1	over
davidii	random	G.E.	bioC	Richmond	0.88	0.77	0.59	0.38	0.979040002	3	1	over
davidii	random	G.E.	bioC_soil	Cotswold	0.93	0.79	0.71	0.36	0.770765217	2	1	over
davidii	random	G.E.	bioC_soil	Richmond	0.93	0.79	0.71	0.36	0.957825128	3	1	over
davidii	random	G.E.	fullA	Cotswold	0.93	0.83	0.72	0.46	0.382591129	2	3	under
davidii	random	G.E.	fullA	Richmond	0.93	0.83	0.72	0.46	0.750791283	3	1	over
davidii	random	G.E.	fullB	Cotswold	0.95	0.84	0.76	0.48	0.252137848	2	3	under
davidii	random	G.E.	fullB	Richmond	0.95	0.84	0.76	0.48	0.820210511	3	1	over
davidii	random	G.E.	fullC	Cotswold	0.94	0.83	0.74	0.49	0.69178211	2	2	agree
davidii	random	G.E.	fullC	Richmond	0.94	0.83	0.74	0.49	0.977362047	3	1	over
palmatum	cvblock	G.E.	bioA	Cotswold	0.89	0.65	0.64	0.19	0.62896429	1	2	under
palmatum	cvblock	G.E.	bioA	Richmond	0.89	0.65	0.64	0.19	0.671022296	1	2	under
palmatum	cvblock	G.E.	bioA_soil	Cotswold	0.91	0.65	0.65	0.18	0.799713437	1	1	agree
palmatum	cvblock	G.E.	bioA_soil	Richmond	0.91	0.65	0.65	0.18	0.800007064	1	1	agree
palmatum	cvblock	G.E.	bioB	Cotswold	0.89	0.67	0.62	0.22	0.581315728	1	2	under
palmatum	cvblock	G.E.	bioB	Richmond	0.89	0.67	0.62	0.22	0.445100416	1	2	under
palmatum	cvblock	G.E.	bioB_soil	Cotswold	0.79	0.61	0.46	0.14	0.620678687	1	2	under
palmatum	cvblock	G.E.	bioB_soil	Richmond	0.79	0.61	0.46	0.14	0.566340173	1	2	under
palmatum	cvblock	G.E.	bioC	Cotswold	0.89	0.62	0.62	0.2	0.406718697	1	2	under
palmatum	cvblock	G.E.	bioC	Richmond	0.89	0.62	0.62	0.2	0.417035209	1	2	under
palmatum	cvblock	G.E.	bioC_soil	Cotswold	0.9	0.65	0.65	0.2	0.310433698	1	3	under
palmatum	cvblock	G.E.	bioC_soil	Richmond	0.9	0.65	0.65	0.2	0.377558334	1	3	under
palmatum	cvblock	G.E.	fullA	Cotswold	0.91	0.66	0.67	0.2	0.678663159	1	2	under
palmatum	cvblock	G.E.	fullA	Richmond	0.91	0.66	0.67	0.2	0.746301283	1	1	agree
palmatum	cvblock	G.E.	fullB	Cotswold	0.79	0.63	0.46	0.16	0.647860916	1	2	under
palmatum	cvblock	G.E.	fullB	Richmond	0.79	0.63	0.46	0.16	0.585925641	1	2	under
palmatum	cvblock	G.E.	fullC	Cotswold	0.89	0.64	0.64	0.18	0.579683358	1	2	under
palmatum	cvblock	G.E.	fullC	Richmond	0.89	0.64	0.64	0.18	0.545582322	1	2	under
palmatum	random	G.E.	bioA	Cotswold	0.89	0.85	0.63	0.56	0.717119037	1	1	agree
palmatum	random	G.E.	bioA	Richmond	0.89	0.85	0.63	0.56	0.766623748	1	1	agree
palmatum	random	G.E.	bioA_soil	Cotswold	0.9	0.86	0.65	0.55	0.722403391	1	1	agree
palmatum	random	G.E.	bioA_soil	Richmond	0.9	0.86	0.65	0.55	0.753593589	1	1	agree
palmatum	random	G.E.	bioB	Cotswold	0.88	0.84	0.6	0.52	0.712824825	1	1	agree
palmatum	random	G.E.	bioB	Richmond	0.88	0.84	0.6	0.52	0.755215416	1	1	agree
palmatum	random	G.E.	bioB_soil	Cotswold	0.81	0.77	0.49	0.41	0.742890914	1	1	agree
palmatum	random	G.E.	bioB_soil	Richmond	0.81	0.77	0.49	0.41	0.925871472	1	1	agree
palmatum	random	G.E.	bioC	Cotswold	0.89	0.84	0.62	0.54	0.598587949	1	2	under
palmatum	random	G.E.	bioC	Richmond	0.89	0.84	0.62	0.54	0.479200499	1	2	under
palmatum	random	G.E.	bioC_soil	Cotswold	0.9	0.84	0.64	0.53	0.216024212	1	3	under
palmatum	random	G.E.	bioC_soil	Richmond	0.9	0.84	0.64	0.53	0.291649745	1	3	under
palmatum	random	G.E.	fullA	Cotswold	0.91	0.86	0.65	0.55	0.546867788	1	2	under
palmatum	random	G.E.	fullA	Richmond	0.91	0.86	0.65	0.55	0.613509485	1	2	under
palmatum	random	G.E.	fullB	Cotswold	0.78	0.74	0.45	0.37	0.709594353	1	1	agree
palmatum	random	G.E.	fullB	Richmond	0.78	0.74	0.45	0.37	0.818186966	1	1	agree
palmatum	random	G.E.	fullC	Cotswold	0.9	0.85	0.64	0.54	0.342420284	1	3	under
palmatum	random	G.E.	fullC	Richmond	0.9	0.85	0.64	0.54	0.399273075	1	3	under
pictum	cvblock	G.E.	bioA	Cotswold	0.91	0.84	0.79	0.52	0.113575213	1	3	under
pictum	cvblock	G.E.	bioA	Richmond	0.91	0.84	0.79	0.52	0.106104166	1	3	under
pictum	cvblock	G.E.	bioA_soil	Cotswold	0.9	0.6	0.65	0.07	0.228627944	1	3	under
pictum	cvblock	G.E.	bioA_soil	Richmond	0.9	0.6	0.65	0.07	0.274322437	1	3	under
pictum	cvblock	G.E.	bioB	Cotswold	0.9	0.74	0.7	0.37	0.008618887	1	3	under
pictum	cvblock	G.E.	bioB	Richmond	0.9	0.74	0.7	0.37	0.051404375	1	3	under
pictum	cvblock	G.E.	bioB_soil	Cotswold	0.92	0.67	0.71	0.16	0.009457969	1	3	under
pictum	cvblock	G.E.	bioB_soil	Richmond	0.92	0.67	0.71	0.16	0.014433333	1	3	under
pictum	cvblock	G.E.	bioC	Cotswold	0.92	0.72	0.79	0.35	0.050099639	1	3	under
pictum	cvblock	G.E.	bioC	Richmond	0.92	0.72	0.79	0.35	0.045853542	1	3	under
pictum	cvblock	G.E.	bioC_soil	Cotswold	0.92	0.65	0.71	0.19	0.138860146	1	3	under
pictum	cvblock	G.E.	bioC_soil	Richmond	0.92	0.65	0.71	0.19	0.175097436	1	3	under
pictum	cvblock	G.E.	fullA	Cotswold	0.93	0.68	0.72	0.15	0.125612958	1	3	under
pictum	cvblock	G.E.	fullA	Richmond	0.93	0.68	0.72	0.15	0.326804487	1	3	under
pictum	cvblock	G.E.	fullB	Cotswold	0.94	0.71	0.76	0.21	0.008190332	1	3	under
pictum	cvblock	G.E.	fullB	Richmond	0.94	0.71	0.76	0.21	0.060877564	1	3	under
pictum	cvblock	G.E.	fullC	Cotswold	0.95	0.71	0.77	0.25	0.281218972	1	3	under
pictum	cvblock	G.E.	fullC	Richmond	0.95	0.71	0.77	0.25	0.394892949	1	3	under
pictum	random	G.E.	bioA	Cotswold	0.91	0.91	0.78	0.78	0.031553693	1	3	under
pictum	random	G.E.	bioA	Richmond	0.91	0.91	0.78	0.78	0.034290583	1	3	under
pictum	random	G.E.	bioA_soil	Cotswold	0.89	0.77	0.63	0.4	0.156339981	1	3	under
pictum	random	G.E.	bioA_soil	Richmond	0.89	0.77	0.63	0.4	0.16907282	1	3	under
pictum	random	G.E.	bioB	Cotswold	0.9	0.85	0.68	0.57	0.044022197	1	3	under
pictum	random	G.E.	bioB	Richmond	0.9	0.85	0.68	0.57	0.207103417	1	3	under
pictum	random	G.E.	bioB_soil	Cotswold	0.91	0.81	0.69	0.46	0.020497023	1	3	under
pictum	random	G.E.	bioB_soil	Richmond	0.91	0.81	0.69	0.46	0.032193846	1	3	under
pictum	random	G.E.	bioC	Cotswold	0.91	0.91	0.77	0.77	3.61990941081584e-09	1	3	under
pictum	random	G.E.	bioC	Richmond	0.91	0.91	0.77	0.77	0	1	3	under
pictum	random	G.E.	bioC_soil	Cotswold	0.91	0.81	0.69	0.47	0.093088661	1	3	under
pictum	random	G.E.	bioC_soil	Richmond	0.91	0.81	0.69	0.47	0.113167692	1	3	under
pictum	random	G.E.	fullA	Cotswold	0.92	0.83	0.7	0.49	0.072188391	1	3	under
pictum	random	G.E.	fullA	Richmond	0.92	0.83	0.7	0.49	0.266485899	1	3	under
pictum	random	G.E.	fullB	Cotswold	0.94	0.85	0.75	0.52	0.015040533	1	3	under
pictum	random	G.E.	fullB	Richmond	0.94	0.85	0.75	0.52	0.094537436	1	3	under
pictum	random	G.E.	fullC	Cotswold	0.94	0.85	0.75	0.52	0.165877671	1	3	under
pictum	random	G.E.	fullC	Richmond	0.94	0.85	0.75	0.52	0.41126436	1	2	under
