# Supplementary material for: Relating Habitat Suitability and Survival Rates in a Phylogenetic Framework
Source: Ecol Evol. 2025 Mar 2;15(3):e71030. doi: 10.1002/ece3.71030 (PMC11872369; doi:10.1002/ece3.71030)
Supplement: Supplementary file 3 — Appendix S3. [file ECE3-15-e71030-s001.xlsx]

## Sheet: Sheet1
Species	dataset	Country	n (before cleaning)	download url
A. davidii	2023 Contributions of Plant Specimen Data inside China	China	425	GBIF.org (19 August 2023) GBIF Occurrence Download https://doi.org/10.15468/dl.kqqja8
A. davidii	Harvard University Herbaria	China	379	GBIF.org (19 August 2023) GBIF Occurrence Download https://doi.org/10.15468/dl.khwsz3
A. davidii	Some Plant Specimens from KUN, IBSC, NAS Herbarium in China from 1900 to 1950	China	324	GBIF.org (19 August 2023) GBIF Occurrence Download https://doi.org/10.15468/dl.y7ns9v
A. davidii	Herbarium of Taiwan Forestry Research Institute	China	179	GBIF.org (19 August 2023) GBIF Occurrence Download https://doi.org/10.15468/dl.snbwn2
A. davidii	Plant Specimen in Yunnan, China from Herbarium (PE),Institute of Botany, Chinese Academy of Sciences	China	156	GBIF.org (19 August 2023) GBIF Occurrence Download https://doi.org/10.15468/dl.caxzdq
A. davidii	Plant Specimen from Herbarium (HIB) in China, Wuhan Botanical Garden, Chinese Academy of Sciences	China	229	GBIF.org (20 August 2023) GBIF Occurrence Download https://doi.org/10.15468/dl.dxx9p2
A.palmatum	The 6-7th National Survey on the Natural Environment: Vegetation Survey	Korea	301	GBIF.org (19 August 2023) GBIF Occurrence Download https://doi.org/10.15468/dl.q47ag5
A.palmatum	NIEK_NES	Korea	356	GBIF.org (20 August 2023) GBIF Occurrence Download https://doi.org/10.15468/dl.xucy4x
A.palmatum	niek_nes_22	Korea	60	GBIF.org (20 August 2023) GBIF Occurrence Download https://doi.org/10.15468/dl.gmkmvc
A.palmatum	niek_2022	Korea	46	GBIF.org (20 August 2023) GBIF Occurrence Download https://doi.org/10.15468/dl.y7be94
A.palmatum	Plant specimens in the Museum of Nature and Human Activities, Hyogo Prefecture, Japan	Japan	247	GBIF.org (19 August 2023) GBIF Occurrence Download https://doi.org/10.15468/dl.qgphvm
A.palmatum	Spermatophyta specimens of Iwate Prefectural Museum	Japan	157	GBIF.org (19 August 2023) GBIF Occurrence Download https://doi.org/10.15468/dl.kxyvun
A.palmatum	Plant Specimens of Kurashiki Museum of Natural History	Japan	239	GBIF.org (19 August 2023) GBIF Occurrence Download https://doi.org/10.15468/dl.va3w6d
A.palmatum	Herbarium of Shinshu University	Japan	265	GBIF.org (19 August 2023) GBIF Occurrence Download https://doi.org/10.15468/dl.86xdxy
A.palmatum	Royal Botanic Garden Edinburgh Herbarium (E)	Japan	43	GBIF.org (19 August 2023) GBIF Occurrence Download https://doi.org/10.15468/dl.x3qawr
A.pictum	filtered by institutionCode="KNA" , "NIEK", "NSMK" , "SNUA" , "RSKKPL"	Korea	1351	GBIF.org (31 August 2023) GBIF Occurrence Download https://doi.org/10.15468/dl.bnjctm
A.pictum	filtered by institutionCode=""BDCJ", "NAC"	Japan	4180	GBIF.org (31 August 2023) GBIF Occurrence Download https://doi.org/10.15468/dl.bnjctm
A.pictum	filtered by countryCode="CHN"	China	420	GBIF.org (31 August 2023) GBIF Occurrence Download https://doi.org/10.15468/dl.bnjctm
